# Supplementary material for: Genetic diversity of Schima superba based on physiological traits and SSR markers
Source: PLoS One. 2026 Apr 10;21(4):e0344465. doi: 10.1371/journal.pone.0344465 (PMC13068225; doi:10.1371/journal.pone.0344465)
Supplement: S2 Table — (XLSX) [file pone.0344465.s002.xlsx]

## Sheet: 2.23引物详细信息表
Locus	Repeat Motif	Primer Sequences (5’→3’)	Size Range (bp)	Ta (◦C)	5'-fluorescence label
SS02	ATCT(AT)4GG(AG)19ACAG	TTCGTTCCTCATCTTTCTGCTTGTT	269-310	55	HEX
		CATCAAAGGCAGTGTCAGCTCTAT
SS05	(AG)2TG(AG)17(ATAGAG)2	CCAGAATCGACCAGCAAG	266-293	55	FAM
		CAGACAAAGGATGGGACAAC
SS08	(AG)13	TCTTGAATCAGTGCGAGTT	123-139	49	FAM
		CTTCATCGTCCGTGTTCT
SS10	(AG)12G(AG)2	CCAACAAACGGCTTACAT	193-206	55	FAM
		ACACCGCAACAGAAATCG
SS11	(AG)2(A)3T(AG)10	CACAAGTACAGCAGGTTGAATCC	161-192	55	HEX
		TGTGCCGCTGCTGCTCTACTTC
SS12	(AG)19	AGTGTGTTTGGAATCTCCTCAT	225-246	52	HEX
		CCTCCTTTACCTGTTGTATTTG
SS13	(AAGG)2GG(GA)12	TTGGAACCGTCCCCACTCTAT	150-165	52	FAM
		TTGGGGCAAAGCAGAGGTAT
SS16	AGTC(AG)14	GAAAACTAAATGGTCCCTAC	304-326	55	FAM
		AGTTAGACTTAGCACTACGGTT
SS18	(CT)19(CG)2	ACCACCAGTAGCAGCCATC	135-166	52	FAM
		CAAGCCAACTCCGACAAT
SS19	(AG)2AA(AG)9CG(AG)4	GATTGATGTTCAAAGGATGG	272-284	52	HEX
		GTTATTACTGGTTTGGTCGT
SS20	(CT)5CC(CT)10	CTCCGCCGTTTATCTTC	246-262	52	FAM
		GTTTTGCTGGACCGTTAG
SS21	AGTT(AG)21	GCTTTCAAAACAGATAAGGTCG	247-299	52	HEX
		TCGTCCCTGTCAGTCTCATC
SS22	AGCA(CG)2(AG)21	TCAAGCAGGAGTGAAAGC	308-345	52	HEX
		AAAGGTTGGGGTGGATAG
SS23	(AG)13	TGCTACTTGCTTTATTGGTG	284-300	55	HEX
		CATTCAATAGTGGGATAACG
SS24	(AG)13AATGAT(AG)8	ATAGCCTCTGGCAAATCC	220-224	55	FAM
		ACGAGGACGGTGTTGATG
SS27	AGAA(AC)2(AG)13	AAATCCACAGCAAAATGAGC	127-155	52	HEX
		TGTAAGGGTGAGGACTAAGGT
SS30	(CA)2TA(GA)16	GCTTGCTTCAGGGTTTTAT	140-165	52	HEX
		CTTGGGCTGTATTTATTGG
SS32	(AG)20AAAG	TCCCAAAACAACCCTCAT	340-371	52	FAM
		GGACTGTTGTCGGTGTTG
SS36	(AAG)6AATGGATGAATG(AG)14	ATCCACCGAATACCAAAG	216-263	52	HEX
		GTCGCTTCCCTCTGGTTT
SS42	(GA)9	TTTCATTGGCTCTTCCTTCCTG	238-266	55	FAM
		AGTGTGGGAAGACTATGGATGG
