# Supplementary material for: Genetic diversity of Schima superba based on physiological traits and SSR markers
Source: PLoS One. 2026 Apr 10;21(4):e0344465. doi: 10.1371/journal.pone.0344465 (PMC13068225; doi:10.1371/journal.pone.0344465)
Supplement: S1 File — (ZIP) [file pone.0344465.s003.zip]

Archive with 20 entries (20 files):
- SS02.pdf
- SS05.pdf
- SS08.pdf
- SS10.pdf
- SS11.pdf
- SS12.pdf
- SS13.pdf
- SS16.pdf
- SS18.pdf
- SS19.pdf
- SS20.pdf
- SS21.pdf
- SS22.pdf
- SS23.pdf
- SS24.pdf
- SS27.pdf
- SS30.pdf
- SS32.pdf
- SS36.pdf
- SS42.pdf
